# Supplementary material for: Algometer Assessment of Pressure Pain Threshold After Onabotulinumtoxin-A and Physical Therapy Treatments in Patients With Chronic Migraine: An Observational Study
Source: Front Pain Res (Lausanne). 2022 Feb 10;3:770397. doi: 10.3389/fpain.2022.770397 (PMC8915742; doi:10.3389/fpain.2022.770397)
Supplement: Supplementary file 3 [file Data_Sheet_2.ZIP]

Archive with 1 entries (1 files):
- databese with variance analysis.ods
