# Supplementary material for: Algometer Assessment of Pressure Pain Threshold After Onabotulinumtoxin-A and Physical Therapy Treatments in Patients With Chronic Migraine: An Observational Study
Source: Front Pain Res (Lausanne). 2022 Feb 10;3:770397. doi: 10.3389/fpain.2022.770397 (PMC8915742; doi:10.3389/fpain.2022.770397)
Supplement: Supplementary file 3 [file Data_Sheet_2.ZIP › databese with variance analysis.ods]

## Sheet: Foglio1
		age	Temporalis Right t1	Temporalis Right T2	TEMPORALIS Left t1	Temporalis left t2	Middle scalene Right t1	Middle Scalene Right t2	Middle Scalene Left t1	Middle scalene left t2		TFL right t1	TFL right t2	TFL left t1	TFL left t1		SUB-OCC. Right t1	SUBOCC right t2	SUBOCC left t1	SUBOCC left t1		Trapezius right t1	Trapezius right t2	Trapezius left t1	Trapezius left t2			Levator Scapul right t1	Lev scap rigt t2	Lev scap left t1	Lev scap left t2			Frequency t1	Frequrency t2	Duration t1	Duration t2	intensity t1	intensity t2
BONT-A
1		41	139,1	181	167,9	203,1	167,9	203,8	136,5	214,9		345,6	512,9	405	507,6		196,6	265,2	152,9	188,1		243	209	192	203,8			298,5	437	259,3	346,9			19	8	131	12	8	5
2		50	252,1	246,9	299,2	278,3	288,1	214,9	229,3	209,7		499,1	364,5	572,9	455,3		195,9	233,8	274,4	265,2		253,4	243,7	308,3	487,4			272,4	350,1	288,8	297,3			13	11	31	30	8	8
3		44	346,6	164	120	127,3	151,5	208	188	220,1		317	268,5	209,3	259,3		112,3	128,6	96,1	139,1		119,9	151,5	114,43	154,9			137,5	245	104,9	266,7			25	7	351	26	8	5
4		68	211,6	90,8	220,2	111,7	330	117,6	245,8	102,56		220,8	934,8	156,1	781,8		248,9	292,6	254	124,1		165,3	173,2	433,47	173,1			497,2	285,5	177	407,7			20	16	161	85	7	7
5		65	292,7	254,8	167,9	241,1	312,3	181,6	261,3	300,5		365,2	543,5	631,1	566,9		382,8	382,2	186,8	252,8		286	380,2	294	434,4			438,4	375	442,2	359,3			30	30	527	279	8	8
6		40	216,2	440,3	221,1	491,9	327,1	479,5	262	462,5		545,5	899	463,2	944		235,8	363,2	252,8	351,4		305,06	338,4	252,2	365,2			367,1	509,5	415,5	648,1			18	9	94	62	9	6
7		57	196,6	316,5	304,4	315,5	332,5	314,8	399,7	422,7		380,8	510,2	386,1	527,2		255,4	311	326	246,3		246,3	233,2	363,9	223,5			435,1	664,9	524,6	371,1			19	9	34	10	6	3
8		79	139,7	197,8	214,4	260	91,8	122,1	237,3	444,8		360	368,5	501,1	530,9		160,7	271,3	135,5	142,6		153,2	165,1	111,9	118,9			80	154,8	117,6	170,4			19	14	84	42	7	6
9		63	90,1	131	168	241	181	250,2	164	120,3		385,2	453,5	402,8	503,7		162	175,7	137,8	165,2		223	247	57,6	98,7			120,8	156	133,2	109			23	25	133	165	8	4
10		46	111,9	140,1	223	230	153,4	198	223,6	250,2		450,2	483,5	479	572		116,9	153,1	196,4	298,8		222,8	244,9	236	251,8			98,9	102,6	120,2	112,7			29	26	431	214	8	5
	MEAN	55,3	199,66	216,32	210,61	249,99	233,56	229,05	234,75	274,826		386,94	533,89	420,66	564,87		206,73	257,67	201,27	217,36		221,796	238,62	236,38	251,17			274,59	328,04	258,33	308,92			21,5	15,5	197,7	92,5	7,7	5,7
	SD	13,16603374	81,91539267	103,1671007	58,39397705	105,7506233	92,70220182	104,8180885	71,32304053	129,7974152		92,59540665	218,7359314	147,4107881	184,3385656		79,80440046	85,52698145	73,27951131	76,71687052		59,05400301	73,27118275	119,3257594	133,9551836			157,2203864	176,4164593	154,5737296	160,6317998			5,25462759	8,475454757	174,6800567	94,25291036	0,823272602	1,636391694
	MAX	79	346,6	440,3	304,4	491,9	332,5	479,5	399,7	462,5		545,5	934,8	631,1	944		382,8	382,2	326	351,4		305,06	380,2	433,47	487,4			497,2	664,9	524,6	648,1			30	30	527	279	9	8
	MIN	40	90,1	90,8	120	111,7	91,8	117,6	136,5	102,56		220,8	268,5	156,1	259,3		112,3	128,6	96,1	124,1		119,9	151,5	57,6	98,7			80	102,6	104,9	109			13	7	31	10	6	3
	MEDIAN	53,5	204,1	189,4	217,3	241,05	234,55	205,9	233,3	235,15		373	496,85	434,1	529,05		196,25	268,25	191,6	217,2		233	238,45	244,1	213,65			285,45	317,8	218,15	322,1			19,5	12,5	132	52	8	5,5
	q1	44,5	139,25	146,075	167,925	209,825	157,025	185,7	196,9	211		349,2	389,75	390,275	504,675		161,025	190,225	141,575	148,25		179,675	182,15	133,8225	159,45			124,975	178,25	123,45	194,475			19	9	86,5	27	7,25	5
	q3		243,125	252,825	222,525	273,725	323,4	241,375	257,425	392,15		433,95	535,85	495,575	570,725		245,625	306,4	253,7	262,1		251,625	246,475	304,725	336,85			418,1	421,5	383,825	368,15			24,5	22,75	303,5	145	8	6,75
		age	Temporalis Right t1	Temporalis Right T2	TEMPORALIS Left t1	Temporalis left t2	Middle scalene Right t1	Middle Scalene Right t2	Middle Scalene Left t1	Middle scalene left t2		TFL right t1	TFL right t2	TFL left t1	TFL left t1		SUB-OCC. Right t1	SUBOCC right t2	SUBOCC left t1	SUBOCC left t1		Trapezius right t1	Trapezius right t2	Trapezius left t1	Trapezius left t2			Levator Scapul right t1	Lev scap rigt t2	Lev scap left t1	Lev scap left t2			Frequency t1	Frequrency t2	Duration t1	Duration t2	intensity t1	intensity t2
BONT-A+PT
1		45	130	130	213	235	332,5	202,6	195	201,7		592,2	636	598,4	601		202,5	230,8	80,3	81,8		256,1	257,8	358,7	359,7			437,7	507,9	407	435,7			31	28	510	418	8	7
2		49	132,6	135,8	142,1	145,6	188,8	201,5	362,6	370,8		403,1	550,8	403,1	560,8		171,6	200,1	136,5	142,8		150,2	160,1	228,6	234,9			192,1	201,5	232,6	244,7			30	20	450	360	8	5
3		59	190,1	208,9	207,1	250,7	181	208,2	219,5	250,4		282,9	190,7	433,6	550,8		190,1	270,7	122,8	170,9		303,8	350,8	262,6	290,4			351,5	360,1	316,8	334,8			28	19	113	65	7	5
4		47	182,2	194,7	143,1	316,8	326,1	561,2	165,5	352,8		404,4	661,8	327,8	744,8		160,7	276,3	169,8	255,4		186,2	422	291,4	609,9			291,4	379,7	260,3	609,9			30	20	35	26	8	8
5		40	81,6	118,2	134,6	45,7	90,8	124,1	148,9	140,4		135,2	246,9	212,9	201,9		66,6	93,1	67,2	116,3		111,7	117,56	101,9	116,9			60	154,8	117,6	172,4			16	5	138	26	8	6
6		69	222,8	434,5	199,2	335,8	188	413,4	261,9	325,5		347,5	423	314,9	393,4		237,1	227,3	220,8	297,7		355,7	183,8	371,7	304,6			501,7	258,5	338,4	307,1			28	28	171	150	8	6
7		68	90,8	239,1	111,7	196	117,6	201,2	102,56	261,4		934,8	673,8	781,8	892,4		292,6	239,8	124,1	198,6		173,2	288,7	173,1	232,6			285,5	306,4	407,7	548,1			16	9	149	39	7	7
8		39	67,9	137,2	62	176,4	56,2	153,5	33,3	120,8		117,6	244,3	115,6	253,5		52,97	106,5	47	82,2		40,5	152,9	49,6	143,7			56,8	153,5	47,6	207,7			30	24	847	218	7	6
9		53	123,4	169,2	168,5	147,6	180,2	139,8	190,1	220,1		393,9	369,1	316,8	564,5		162	183,7	137,8	122,2		211,6	121,5	119,6	183,6			290,1	354,1	266,53	321,4			30	19	496	140	7	3
10		44	81,6	118,2	188,8	350	261,9	325,5	117,6	201,2		404,4	661,8	314,9	393,4		292,6	339,8	252,8	351,4		124,1	198,6	170,5	363,9			367,1	509,5	415,5	648,1			20	15	109	56	8	3
	MEAN	51,3	130,3	188,58	157,01	219,96	192,31	253,1	179,696	244,51		401,6	465,82	381,98	515,65		182,877	216,81	135,91	181,93		191,31	225,376	212,77	284,02			283,39	318,6	281,003	382,99			25,9	18,7	301,8	149,8	7,6	5,6
	SD	10,80174883	52,78497261	95,81161841	47,80098674	96,88591458	92,56410932	139,516602	90,99802772	84,98535103		233,1783485	194,4025709	190,1853003	211,9871812		80,90230707	75,46300713	65,02299508	92,67528797		94,23977044	102,1040754	108,7445125	142,0211471			146,3674178	129,3379381	124,1643583	169,2745531			6,081849134	7,454305244	260,6729752	141,3355346	0,516397779	1,646545205
	MAX	69	222,8	434,5	213	350	332,5	561,2	362,6	370,8		934,8	673,8	781,8	892,4		292,6	339,8	252,8	351,4		355,7	422	371,7	609,9			501,7	509,5	415,5	648,1			31	28	847	418	8	8
	MIN	39	67,9	118,2	62	45,7	56,2	124,1	33,3	120,8		117,6	190,7	115,6	201,9		52,97	93,1	47	81,8		40,5	117,56	49,6	116,9			56,8	153,5	47,6	172,4			16	5	35	26	7	3
	MEDIAN	48	126,7	153,2	155,8	215,5	184,5	202,05	177,8	235,25		398,5	486,9	322,3	555,8		180,85	229,05	130,3	156,85		179,7	191,2	200,85	262,65			290,75	330,25	291,665	328,1			29	19,5	160	102,5	8	6
	q1		83,9	131,45	136,475	154,8	133,25	165,425	125,425	201,325		299,05	277,45	314,9	393,4		161,025	187,8	90,925	117,775		130,625	154,7	132,325	195,85			215,45	215,75	239,525	260,3			22	16	119,25	43,25	7	5
	q3		169,8	205,35	196,6	300,275	243,625	296,175	213,375	309,475		404,4	655,35	425,975	591,875		228,45	262,975	161,8	241,2		244,975	280,975	284,2	345,925			363,2	374,8	389,85	520			30	23	484,5	201	8	6,75
PT		age	Temporalis Right t1	Temporalis Right T2	TEMPORALIS Left t1	Temporalis left t2	Middle scalene Right t1	Middle Scalene Right t2	Middle Scalene Left t1	Middle scalene left t2		TFL right t1	TFL right t2	TFL left t1	TFL left t1		SUB-OCC. Right t1	SUBOCC right t2	SUBOCC left t1	SUBOCC left t1		Trapezius right t1	Trapezius right t2	Trapezius left t1	Trapezius left t2			Levator Scapul right t1	Lev scap rigt t2	Lev scap left t1	Lev scap left t2			Frequency t1	Frequrency t2	Duration t1	Duration t2	intensity t1	intensity t2
1		76	163,3	191,4	141,7	156,8	131,3	160	135,2	169,2		286,8	254,8	317,5	342,1		146,3	146,3	218,8	224,1		157,4	172,4	209	157,4			152,2	225,4	167,2	194			16	3	24	6	7	7
2		24	224,7	306,4	241,7	307,6	223,4	214,9	228	256,7		429,2	299,8	461,9	381,5		250,9	265,9	294	235,8		416,8	456	286,8	237,1			341,7	376,9	241,1	370,4			16	5	83	20	6	5
3		68	106,5	114,3	137,8	117,6	136,5	145,6	223,4	169,2		252,8	382,8	305,1	497,8		141,7	263,9	154,2	302,4		174,4	371,7	170,5	363,9			209	356,7	222,1	524,4			24	19	295	227	7	7
4		51	135,2	156,8	249,5	173,8	104,5	217,5	237,1	181		442,3	632,4	403,1	708,8		151,3	165,9	165,3	241		268,5	226	116,9	207,1			266,5	281,6	253,5	250,2			25	10	67	45	5	7
5		39	192,1	220,2	87,5	267,7	129,3	258,7	192,1	245		317,5	484,7	589,3	357,3		111	157,4	113,7	223,4		99,9	99,9	89,5	124,7			169,2	168,5	120,2	111,7			16	15	55	71	8	7
6		52	132,6	277,5	222,7	168,5	156,8	172,4	173,8	181,6		282,9	539,6	314,2	293,9		118,9	156,1	113,6	166,6		146,3	225,5	174,4	126,1			222,1	150,9	217,5	162			18	13	138	78	5	3
7		46	159,4	171,8	158,7	99,3	135,9	188,1	118,2	126,7		143,1	548,8	154,8	668,5		138,5	162,7	139,1	161,3		168,5	207,7	177	164,6			194	172,5	175,7	167,9			27	22	108	90	6	5
8		34	113	141,1	156,7	138,5	135,6	188	164	112,3		201,9	236,5	154,2	198,2		109,7	186,1	123,5	110,4		105,2	90,8	129,3	116,9			95,4	158,7	133,2	111			17	3	100	24	8	7
9		66	161,3	132	122,6	132,6	220,1	218,8	248,2	152,8		361,2	554	387,4	399,2		167,2	169,8	160,3	138,5		162	183,6	166,6	167,2			222,4	233,9	179,7	193,3			15	8	52	9	7	5
10		69	249,5	222,8	154,1	199,2	201,8	188	156,8	261,9		396,7	347,5	326,7	314,9		189,4	237,1	154,1	220,8		222,7	355,7	222,8	371,7			405	501,7	214,2	338,4			30	28	163	171	9	6
	MEAN	52,5	163,76	193,43	167,3	176,16	157,52	195,2	187,68	185,64		311,44	428,09	341,42	416,22		152,49	191,12	163,66	202,43		192,17	238,93	174,28	203,67			227,75	262,68	192,44	242,33			20,4	12,6	108,5	74,1	6,8	5,9
	SD	17,08963298	46,5896555	63,24254985	53,3475606	66,06261676	42,03490084	33,07855969	45,11067378	52,59727919		97,73631419	141,2430486	131,06647	163,0012597		42,5517058	46,30682215	55,2185798	57,12950298		93,32964338	119,4733076	56,57287925	94,17295023			90,74220199	116,3813158	44,57817603	131,7830798			5,521674464	8,44853702	77,6477087	73,18538105	1,316561177	1,370320319
	MAX	76	249,5	306,4	249,5	307,6	223,4	258,7	248,2	261,9		442,3	632,4	589,3	708,8		250,9	265,9	294	302,4		416,8	456	286,8	371,7			405	501,7	253,5	524,4			30	28	295	227	9	7
	MIN	24	106,5	114,3	87,5	99,3	104,5	145,6	118,2	112,3		143,1	236,5	154,2	198,2		109,7	146,3	113,6	110,4		99,9	90,8	89,5	116,9			95,4	150,9	120,2	111			15	3	24	6	5	3
	MEDIAN	51,5	160,35	181,6	155,4	162,65	136,2	188,05	182,95	175,1		302,15	433,75	322,1	369,4		144	167,85	154,15	222,1		165,25	216,6	172,45	165,9			215,55	229,65	196,95	193,65			17,5	11,5	91,5	58	7	6,5
	q1		133,25	145,025	138,775	134,075	132,375	176,3	158,6	156,9		260,325	311,725	307,375	321,7		123,8	158,725	127,4	162,625		149,075	175,2	138,625	133,925			175,4	169,5	169,325	163,475			16	5,75	58	21	6	5
	q3		184,9	222,15	206,7	192,85	190,55	216,85	226,85	229,15		387,825	546,5	399,175	473,15		163,225	224,35	164,05	232,875		210,625	323,275	201	229,6			255,475	337,925	220,95	316,35			24,75	18	130,5	87	7,75	7
